# Supplementary material for: Efficacy and Safety of Anti-CD38 Monoclonal Antibodies in Patients with Relapsed or Refractory Multiple Myeloma: A Meta-Analysis of Randomized Clinical Trials
Source: J Pers Med. 2024 Mar 29;14(4):360. doi: 10.3390/jpm14040360 (PMC11051236; doi:10.3390/jpm14040360)
Supplement: Supplementary file 1 [file jpm-14-00360-s001.zip]

Archive with 1 entries (1 files):
- jpm-2898144-supplementary.pdf
